# Supplementary material for: Gene set analysis approaches for RNA-seq data: performance evaluation and application guideline
Source: Brief Bioinform. 2015 Sep 4;17(3):393–407. doi: 10.1093/bib/bbv069 (PMC4870397; doi:10.1093/bib/bbv069)
Supplement: Supplementary Data [file supp_bbv069_suppl_data.zip]

Archive with 2 entries (2 files):
- Supplementary file 1.pdf
- Supplementary file 2.pdf
